# Supplementary material for: The bereavement experience of adolescents and early young adults with cancer: Peer and parental loss due to death is associated with increased risk of adverse psychological outcomes
Source: PLoS One. 2017 Aug 23;12(8):e0181024. doi: 10.1371/journal.pone.0181024 (PMC5568383; doi:10.1371/journal.pone.0181024)
Supplement: S1 Dataset — (XLSX) [file pone.0181024.s003.xlsx]

## Sheet: ALOSS Manuscript Data
ID	Age_At_Enrollment	Age_at_Enrollmentcat	Age_At_Diagnosis	Diagnosis_Group	Diagnosis_Groupcat	Gender	GenderCat	Race	RaceCat	Any_Loss	Pet_Loss_Only	Parent_Loss	Sibling_Loss	Grandparent_Loss	SecondDegree_Loss	Friend_Loss	Other_Loss	Pet_Loss	Important_Loss	How_Important_Loss	How_Important_Losscat	Pet_MILoss_Only	Parent_MILoss	Sibling_MILoss	Friend_MILoss	Grandparent_MILoss	SecondDegree_MILoss	Other_MILoss	Pet_MILoss	Loss_Changed_Life	Loss_Changed_LifeCat	Got_Over_Loss	Got_Over_LossCat	Talked_About_Loss	Talked_About_LossCat	Professional_Help	Professional_HelpCat	Parents	ParentsCat	Friends	FriendsCat	Doctor_Or_Nurse	Doctor_Or_NurseCat	Bereavement_Counselor	Bereavement_CounselorCat	Other_Adults	Other_AdultsCat	Brothers_Or_Sisters	Brothers_Or_SistersCat
1	16.7803	1	13.358	Ewing's Family of Tumors	5	Female	2	White	1	1	0	0	0	1	0	0	0	0	1	6	2	0	0	0	0	1	0	0	0	A little	1	Slowly	1	Often	3	Never	1	Always	3	Never	1	Never	1	Never	1	Rarely	1	Never	1
2	15.5072	1	13.0541	Osteosarcoma	5	Male	1	White	1	1	0	0	0	1	1	0	0	1	1	6	2	1	0	0	0	0	0	0	1	A little	1	Slowly	1	Rarely	1	Never	1	Sometimes	2	Sometimes	2	Sometimes	2	Never	1	Sometimes	2	Sometimes	2
3	15.8001	1	7.70979	ALL	1	Female	2	White	1	1	1	0	0	0	0	0	0	1	1	10	3	1	0	0	0	0	0	0	1	It didn't change my life much	1	Slowly	1	Rarely	1	Never	1	Often	3	Sometimes	2	Never	1	Never	1	Often	3	Often	3
4	17.2567	1	8.87337	Central Nervous System (CNS)	3	Male	1	White	1	1	0	0	0	1	0	0	0	0	1	8	2	0	0	0	0	1	0	0	0	A little	1	Slowly	1	Rarely	1	Sometimes	2	Sometimes	2	Never	1	Never	1	Never	1	Sometimes	2	Sometimes	2
5	20.1478	2	13.807	Ewing's Family of Tumors	5	Male	1	White	1	1	0	0	0	1	0	0	0	0	1	8	2	0	0	0	0	1	0	0	0	It didn't change my life much	1	Quickly	2	Rarely	1	Never	1	Never	1	Never	1	Never	1	Never	1	Never	1	Never	1
6	15.0582	1	8.94456	CML	1	Male	1	White	1	1	0	0	0	1	0	0	1	1	1	7	2	0	0	0	0	1	0	0	0	A little	1	Slowly	1	Never	1	Never	1	Never	1	Never	1	Never	1	Never	1	Never	1	Never	1
7	19.8932	2	15.1677	Blood Disorder	9	Female	2	White	1	1	0	0	0	1	0	0	0	0	1	10	3	0	0	0	0	1	0	0	0	A lot	2	Slowly	1	Often	3	Never	1	Often	3	Sometimes	2	Sometimes	2	Never	1	Often	3	Sometimes	2
8	16.4928	1	10.5216	Neuroblastoma	4	Male	1	White	1	1	0	0	0	1	1	1	0	0	1	8	2	0	0	0	0	1	0	0	0	A little	1	Quickly	2	Sometimes	2	Never	1	Rarely	1	Never	1	Never	1	Never	1	Sometimes	2	Never	1
9	18.601	1	11.9316	Non-malignancy	8	Female	2	White	1	1	0	0	0	1	0	1	0	0	1	9	3	0	0	0	1	0	0	0	0	A lot	2	Slowly	1	Rarely	1	Never	1	Rarely	1	Rarely	1	Never	1	Never	1	Rarely	1	Never	1
10	21.6235	2	16.4873	ALL	1	Male	1	White	1	1	0	0	0	1	0	0	0	0	1	5	1	0	0	0	0	1	0	0	0	It didn't change my life much	1	Quickly	2	Rarely	1	Rarely	1	Never	1	Never	1	Never	1	Never	1	Never	1	Never	1
11	18.1437	1	13.2895	Hodgkin's Disease	2	Female	2	Black	2	1	0	0	0	0	1	0	0	1	1	10	3	0	0	0	0	0	1	0	0	A lot	2	Slowly	1	Rarely	1	Never	1	Rarely	1	Never	1	Never	1	Never	1	Never	1	Never	1
12	18.7214	1	13.7358	ALL	1	Female	2	White	1	1	0	0	0	1	0	1	0	0	1	6	2	0	0	0	1	0	0	0	0	A lot	2	Quickly	2	Rarely	1	Never	1	Never	1	Rarely	1	Never	1	Never	1	Never	1	Never	1
13	21.9028	2	17.3717	AML	1	Female	2	Black	2	1	0	0	0	1	0	0	0	0	1	10	3	0	0	0	0	1	0	0	0	A little	1	Slowly	1	Sometimes	2	Never	1	Always	3	Rarely	1	Never	1	Never	1	N/A		Always	3
14	20.3997	2	15.551	Melanoma	8	Male	1	White	1	1	1	0	0	0	0	0	0	1	1	8	2	1	0	0	0	0	0	0	1	A little	1	Quickly	2	Sometimes	2	Never	1	Sometimes	2	Never	1	Never	1	Never	1	Never	1	Never	1
15	20.0684	2	15.258	ALL	1	Female	2	White	1	1	0	0	0	0	1	0	0	0	1	10	3	0	0	0	0	0	1	0	0	A little	1	I never got over it	1	Sometimes	2	Rarely	1	Rarely	1	Never	1	Rarely	1	Never	1	Rarely	1	Rarely	1
16	20.104	2	15.7207	ALL	1	Female	2	Multiple Race (NOS)	3	1	1	0	0	0	0	0	0	1	1	10	3	1	0	0	0	0	0	0	1	A little	1	Slowly	1	Sometimes	2	Never	1	Often	3	Often	3	Rarely	1	Rarely	1	Often	3	Sometimes	2
17	20.3094	2	15.3895	Central Nervous System (CNS)	3	Female	2	Black	2	1	0	0	1	1	0	1	0	1	1	7	2	0	0	1	0	0	0	0	0	A lot	2	Slowly	1	Rarely	1	Never	1	Always	3	Often	3	Never	1	Never	1	Rarely	1	Often	3
18	19.1567	2	18.4778	NHL	2	Female	2	White	1	1	0	0	0	1	0	1	0	1	1	10	3	0	0	0	0	1	0	0	0	A lot	2	Slowly	1	Often	3	Never	1	Often	3	Often	3	Rarely	1	Rarely	1	Often	3	N/A
19	21.4812	2	8.09035	Central Nervous System (CNS)	3	Female	2	White	1	1	1	0	0	0	0	0	0	1	1	3	1	1	0	0	0	0	0	0	1	It didn't change my life much	1	Quickly	2	Never	1	Never	1	Never	1	Never	1	Never	1	Never	1	Never	1	Never	1
20	21.7276	2	17.8207	NHL	2	Male	1	White	1	1	0	0	1	1	0	0	0	0	1	7	2	0	0	1	0	1	0	0	0	A lot	2	Slowly	1	Often	3	Sometimes	2	Sometimes	2	Sometimes	2	Never	1	Never	1	Sometimes	2	Sometimes	2
21	19.4141	2	15.2827	ALL	1	Female	2	White	1	1	0	0	0	1	0	0	1	0	1	8	2	0	0	0	0	1	0	0	0	A little	1	Slowly	1	Never	1	Never	1	Rarely	1	Never	1	Never	1	Never	1	Never	1	Never	1
22	16.6105	1	12.0684	ALL	1	Male	1	Black	2	1	0	0	0	1	0	0	0	0	1	6	2	0	0	0	0	1	0	0	0	It didn't change my life much	1	Quickly	2	Never	1	Never	1	Never	1	Never	1	Never	1	Never	1	Never	1	Never	1
23	17.8617	1	14.2697	ALL	1	Male	1	White	1	1	0	0	0	1	1	1	0	0	1	9	3	0	0	0	1	1	1	0	0	A lot	2	Slowly	1	Rarely	1	Never	1	Never	1	Sometimes	2	Never	1	Never	1	Never	1	Never	1
24	19.2197	2	15.2936	ALL	1	Male	1	Black	2	1	0	0	0	1	0	0	0	1	1	9	3	0	0	0	0	1	0	0	0	A lot	2	Slowly	1	Often	3	Never	1	Often	3	Rarely	1	Never	1	Never	1	Sometimes	2	Often	3
25	19.2745	2	15.5154	NHL	2	Male	1	Black and White	3	1	0	0	0	1	0	1	0	0	1	10	3	0	0	0	1	0	0	0	0	A lot	2	Quickly	2	Often	3	Never	1	Often	3	Sometimes	2	Sometimes	2	Never	1	Sometimes	2	Sometimes	2
26	18.8036	1	14.9103	Central Nervous System (CNS)	3	Male	1	White	1	1	0	0	0	1	0	0	0	0	1	10	3	0	0	0	0	1	0	0	0	A lot	2	Quickly	2	Sometimes	2	Never	1	Sometimes	2	Never	1	Never	1	Never	1	Sometimes	2	Sometimes	2
27	21.0678	2	17.4073	Soft Tissue Sarcoma	6	Female	2	White	1	1	0	0	0	1	0	1	0	0	1	8	2	0	0	0	0	1	0	0	0	It didn't change my life much	1	Slowly	1	Rarely	1	Never	1	Rarely	1	Never	1	Never	1	Never	1	Never	1	Never	1
28	21.0294	2	17.6619	AML	1	Female	2	White	1	1	1	0	0	0	0	0	0	1	1	10	3	1	0	0	0	0	0	0	1	A lot	2	Slowly	1	Rarely	1	Never	1	Often	3	Rarely	1	Never	1	Never	1	Rarely	1	Rarely	1
29	18.5352	1	14.5024	ALL	1	Male	1	White	1	1	0	0	0	0	1	1	0	0	1	8	2	0	0	0	1	0	0	0	0	A little	1	Slowly	1	Sometimes	2	Never	1	Sometimes	2	Sometimes	2	Never	1	Never	1	Sometimes	2	Sometimes	2
30	15.1978	1	11.8467	Ewing's Family of Tumors	5	Female	2	White	1	1	0	0	0	0	0	1	0	0	1	7	2	0	0	0	1	0	0	0	0	A lot	2	Slowly	1	Rarely	1	Rarely	1	Sometimes	2	Sometimes	2	Never	1	Never	1	Rarely	1	Never	1
31	16.104	1	12.0246	Central Nervous System (CNS)	3	Female	2	White	1	1	0	0	0	1	0	0	0	0	1	6	2	0	0	0	0	1	0	0	0	It didn't change my life much	1	Quickly	2	Rarely	1	Never	1	Rarely	1	Never	1	Never	1	Never	1	Rarely	1	Rarely	1
32	18.0151	1	14.8693	Ewing's Family of Tumors	5	Male	1	White	1	0	0	0	0	0	0	0	0	0	0			0	0	0	0	0	0	0	0
33	15.165	1	11.1786	ALL	1	Female	2	White	1	1	0	0	0	0	1	1	0	0	1	7	2	0	0	0	1	0	0	0	0	A lot	2	Slowly	1	Sometimes	2	Never	1	Rarely	1	Rarely	1	Never	1	Never	1	Never	1	Never	1
34	15.447	1	12.0411	ALL	1	Male	1	White	1	1	0	0	0	0	0	0	1	0	1	6	2	0	0	0	0	0	0	1	0	It didn't change my life much	1	Quickly	2	Rarely	1	Never	1	Rarely	1	Never	1	Never	1	Never	1	Rarely	1	Rarely	1
35	20.8487	2	15.6003	Central Nervous System (CNS)	3	Male	1	Black	2	0	0	0	0	0	0	0	0	0	0			0	0	0	0	0	0	0	0
36	17.6893	1	14.308	CML	1	Male	1	White	1	0	0	0	0	0	0	0	0	0	0			0	0	0	0	0	0	0	0
37	16.3943	1	13.3936	Hodgkin's Disease	2	Female	2	White	1	0	0	0	0	0	0	0	0	0	0			0	0	0	0	0	0	0	0
38	20.1834	2	17.2868	Hodgkin's Disease	2	Male	1	White	1	1	1	0	0	0	0	0	0	1	1	4	1	1	0	0	0	0	0	0	1	It didn't change my life much	1	Quickly	2	Never	1	Never	1	Always	3	Often	3	Never	1	Never	1	Often	3	Often	3
39	18.7734	1	18.0096	Myelodysplastic Syndrome	1	Female	2	White	1	1	0	0	0	0	1	0	0	1	1	10	3	1	0	0	0	0	0	0	1	A lot	2	I never got over it	1	Sometimes	2	Never	1	Often	3	Rarely	1	Rarely	1	Rarely	1	Sometimes	2	Often	3
40	17.9767	1	14.8255	Central Nervous System (CNS)	3	Male	1	White	1	1	0	0	0	1	1	1	0	0	1	10	3	0	0	0	1	0	0	0	0	A lot	2	Quickly	2	Sometimes	2	Rarely	1	Often	3	Rarely	1	Never	1	Never	1	Sometimes	2	Sometimes	2
41	21.7084	2	18.5681	Rhabdomyosarcoma	6	Male	1	White	1	1	0	0	0	1	0	0	0	1	1	10	3	0	0	0	0	1	0	0	0	Enormously	2	I never got over it	1	Rarely	1	Never	1	Often	3	Never	1	Never	1	Never	1	Often	3	Sometimes	2
42	16.8679	1	13.6482	Central Nervous System (CNS)	3	Female	2	Black	2	1	0	0	0	0	1	0	0	0	1	4	1	0	0	0	0	0	1	0	0	A little	1	Quickly	2	Rarely	1	Never	1	Rarely	1	Never	1	Never	1	Never	1	Never	1	N/A
43	17.9055	1	14.8008	Nasopharyngeal Carcinoma	8	Male	1	Black	2	1	0	0	0	1	0	0	0	0	1	10	3	0	0	0	0	1	0	0	0	It didn't change my life much	1	Quickly	2	Sometimes	2	Never	1	Rarely	1	Never	1	Never	1	Never	1	Rarely	1	Rarely	1
44	16.1999	1	12.6598	Central Nervous System (CNS)	3	Male	1	Black	2	1	0	0	0	0	1	1	0	0	1	10	3	0	0	0	1	0	0	0	0	A little	1	Quickly	2	Never	1	Never	1	Never	1	Never	1	Never	1	Never	1	Never	1	Never	1
45	19.9233	2	16.9363	Carcinoma	8	Male	1	White	1	1	0	0	0	0	1	0	0	0	1	8	2	0	0	0	0	0	1	0	0	A little	1	Quickly	2	Rarely	1	Never	1	Rarely	1	Never	1	Never	1	Never	1	Rarely	1	Never	1
46	19.5784	2	16.4736	Ewing's Family of Tumors	5	Female	2	White	1	1	0	0	0	1	1	1	0	0	1	10	3	0	0	0	0	0	1	0	0	Enormously	2	Slowly	1	Often	3	Never	1	Often	3	Sometimes	2	Never	1	Never	1	Rarely	1	Never	1
47	20.1259	2	17.1855	NHL	2	Female	2	White	1	1	0	0	0	0	1	1	0	1	1	10	3	0	0	0	1	0	0	0	0	A lot	2	Slowly	1	Often	3	Never	1	Often	3	Sometimes	2	Never	1	Never	1	Often	3	Sometimes	2
48	17.306	1	13.8508	Ewing's Family of Tumors	5	Male	1	Black	2	1	0	0	0	1	1	0	0	1	1	10	3	0	0	0	0	1	0	0	0	It didn't change my life much	1	Slowly	1	Rarely	1	Never	1	Rarely	1	Never	1	Never	1	Never	1	Never	1	Never	1
49	19.05	2	15.7618	ALL	1	Female	2	White	1	1	0	0	0	1	0	0	0	0	1	5	1	0	0	0	0	1	0	0	0	It didn't change my life much	1	Right alway	2	Rarely	1	Never	1	Rarely	1	Never	1	Never	1	Never	1	Never	1	Rarely	1
50	16.9336	1	13.5387	Rhabdomyosarcoma	6	Male	1	White	1	1	0	0	0	1	0	0	0	0	1	8	2	0	0	0	0	1	0	0	0	A little	1	Slowly	1	Rarely	1	Rarely	1	Rarely	1	Rarely	1	Rarely	1	Rarely	1	Rarely	1	Rarely	1
51	18.6585	1	15.2635	Hodgkin's Disease	2	Male	1	White	1	1	0	0	0	1	0	1	0	0	1	7	2	0	0	0	1	1	0	0	0	A little	1	Quickly	2	Sometimes	2	Rarely	1	Always	3	Always	3	Sometimes	2	Rarely	1	Always	3	Always	3
52	18.026	1	15.0527	Blood Disorder	9	Female	2	White	1	1	0	0	0	1	0	0	0	0	1	7	2	0	0	0	0	1	0	0	0	It didn't change my life much	1	Quickly	2	Sometimes	2	Never	1	Sometimes	2	Never	1	Never	1	Never	1	Sometimes	2	Sometimes	2
53	20.5804	2	17.7358	Hodgkin's Disease	2	Female	2	White	1	1	0	0	0	1	0	0	0	1	1	9	3	0	0	0	0	1	0	0	0	A little	1	Quickly	2	Sometimes	2	Never	1	Sometimes	2	Sometimes	2	Never	1	Never	1	Sometimes	2	Sometimes	2
54	17.3005	1	14.3409	Osteosarcoma	5	Female	2	White	1	1	0	1	0	0	1	1	0	0	1	10	3	0	1	0	0	0	0	0	0	Enormously	2	I never got over it	1	Always	3	Sometimes	2	Often	3	Often	3	Never	1	Never	1	Rarely	1	Often	3
55	19.0445	2	16.3258	Osteosarcoma	5	Female	2	White	1	1	0	0	0	0	1	0	0	1	1	4	1	0	0	0	0	0	1	0	0	It didn't change my life much	1	Quickly	2	Rarely	1	Never	1	Rarely	1	Never	1	Never	1	Never	1	Rarely	1	N/A
56	16.4928	1	13.7796	NHL	2	Male	1	White	1	1	0	0	0	1	0	1	0	1	1	8	2	0	0	0	0	1	0	0	0	A little	1	Slowly	1	Sometimes	2	Rarely	1	Sometimes	2	Never	1	Rarely	1	Never	1	Never	1	Rarely	1
57	17.1882	1	14.4285	Osteosarcoma	5	Female	2	White	1	1	0	0	0	1	0	1	0	1	1	10	3	0	0	0	1	0	0	0	0	A little	1	Slowly	1	Always	3	Never	1	Rarely	1	Sometimes	2	Never	1	Never	1	Rarely	1	Never	1
58	20.2053	2	17.5113	Hodgkin's Disease	2	Female	2	White	1	0	0	0	0	0	0	0	0	0	0			0	0	0	0	0	0	0	0
59	18.0123	1	15.6003	ALL	1	Male	1	Black	2	1	0	0	0	1	0	0	0	0	1	5	1	0	0	0	0	1	0	0	0	It didn't change my life much	1	Quickly	2	Never	1	Never	1	Never	1	Never	1	Never	1	Never	1	Never	1	Never	1
60	18.6311	1	15.4689	ALL	1	Male	1	Black and White	3	1	0	0	0	0	1	1	0	1	1	8	2	0	0	0	0	0	1	0	0	It didn't change my life much	1	Quickly	2	Sometimes	2	Never	1	Sometimes	2	Rarely	1	Rarely	1	Never	1	Sometimes	2	Sometimes	2
61	17.8152	1	15.2279	Rhabdomyosarcoma	6	Female	2	White	1	1	0	1	0	0	1	1	0	1	1	10	3	0	1	0	0	0	0	0	0	Enormously	2	Slowly	1	Sometimes	2	Sometimes	2	Rarely	1	Sometimes	2	Never	1	Never	1	Sometimes	2	Sometimes	2
62	18.0808	1	15.7618	Carcinoma	8	Female	2	White	1	1	0	0	0	1	1	1	0	1	1	10	3	0	0	0	0	1	0	0	0	Enormously	2	Slowly	1	Sometimes	2	Never	1	Always	3	Rarely	1	Never	1	Never	1	Sometimes	2	Sometimes	2
63	19.4196	2	15.8494	Melanoma	8	Female	2	White	1	1	0	0	0	1	1	1	0	0	1	7	2	0	0	0	0	0	1	0	0	A lot	2	Slowly	1	Often	3	Never	1	Sometimes	2	Often	3	Never	1	Never	1	Often	3	Often	3
64	20.1095	2	17.6181	Rhabdomyosarcoma	6	Male	1	White	1	1	0	0	0	1	1	1	0	0	1	9	3	0	0	0	0	0	1	0	0	A lot	2	Slowly	1	Sometimes	2	Never	1	Rarely	1	Often	3	Never	1	Never	1	Sometimes	2	Never	1
65	17.6537	1	15.1485	Osteosarcoma	5	Male	1	White	1	1	0	1	0	0	0	1	0	0	1	10	3	0	1	0	1	0	0	0	0	A little	1	Slowly	1	Never	1	Never	1	Never	1	Never	1	Never	1	Never	1	Never	1	Never	1
66	18.9487	1	16.501	Osteosarcoma	5	Male	1	White	1	1	0	0	0	1	0	0	0	0	1	7	2	0	0	0	0	1	0	0	0	It didn't change my life much	1	Quickly	2	Sometimes	2	Never	1	Sometimes	2	Never	1	Never	1	Never	1	Sometimes	2	Rarely	1
67	20.8186	2	18.3326	Hodgkin's Disease	2	Male	1	White	1	1	1	0	0	0	0	0	0	1	1	5	1	1	0	0	0	0	0	0	1	A little	1	Quickly	2	Never	1	Never	1	Never	1	Never	1	Never	1	Never	1	Never	1	Never	1
68	16.6489	1	14.2943	Soft Tissue Sarcoma	6	Female	2	White	1	1	0	0	0	1	0	1	0	0	1	5	1	0	0	0	0	1	0	0	0	A little	1	Quickly	2	Sometimes	2	Never	1	Sometimes	2	Never	1	Never	1	Never	1	Sometimes	2	Rarely	1
69	16.4079	1	14.1711	AML	1	Male	1	White	1	1	0	0	0	1	0	1	0	1	1	9	3	0	0	0	0	1	0	0	0	A little	1	Slowly	1	Sometimes	2	Never	1	Sometimes	2	Rarely	1	Never	1	Never	1	Often	3	Sometimes	2
70	15.6851	1	13.6099	Soft Tissue Sarcoma	6	Male	1	Black	2	1	0	0	0	1	1	0	0	0	1	10	3	0	0	0	0	1	0	0	0	A little	1	Quickly	2	Sometimes	2	Never	1	Sometimes	2	Sometimes	2	Never	1	Never	1	Never	1	Sometimes	2
71	18.2122	1	16.115	AML	1	Female	2	White	1	1	0	0	0	1	0	0	0	0	1	10	3	0	0	0	0	1	0	0	0	A little	1	Slowly	1	Rarely	1	Never	1	Sometimes	2	Never	1	Never	1	Never	1	Sometimes	2	Sometimes	2
72	14.4586	1	12.2355	ALL	1	Male	1	White	1	1	1	0	0	0	0	0	0	1	1	2	1	1	0	0	0	0	0	0	1	It didn't change my life much	1	Quickly	2	Rarely	1	Never	1	Rarely	1	Never	1	Never	1	Never	1	Never	1	Rarely	1
73	20.3641	2	17.7878	Osteosarcoma	5	Male	1	Other	4	1	0	0	0	0	0	1	0	0	1	10	3	0	0	0	1	0	0	0	0	Enormously	2	Slowly	1	Often	3	Sometimes	2	Always	3	Sometimes	2	Often	3	Often	3	Rarely	1	Rarely	1
74	19.2827	2	16.8843	Central Nervous System (CNS)	3	Male	1	White	1	1	0	0	0	1	0	1	0	0	1	3	1	0	0	0	0	1	0	0	0	It didn't change my life much	1	Right alway	2	Rarely	1	Never	1	Rarely	1	Never	1	Never	1	Never	1	Rarely	1	Never	1
75	20.2957	2	17.9028	Hodgkin's Disease	2	Male	1	White	1	1	0	0	0	0	0	1	0	0	1	9	3	0	0	0	1	0	0	0	0	A little	1	Slowly	1	Rarely	1	Never	1	Never	1	Never	1	Never	1	Never	1	Never	1	Never	1
76	15.2389	1	12.7721	Soft Tissue Sarcoma	6	Female	2	Black	2	1	0	0	0	1	0	1	0	1	1	10	3	0	0	0	0	1	0	0	0	A little	1	Slowly	1	Rarely	1	Rarely	1	Rarely	1	Rarely	1	Never	1	Never	1	Rarely	1	Rarely	1
77	14.1081	1	11.488	ALL	1	Female	2	White	1	1	0	0	0	0	0	1	0	0	1	7	2	0	0	0	1	0	0	0	0	It didn't change my life much	1	I never got over it	1	Sometimes	2	Never	1	Sometimes	2	Sometimes	2	Never	1	Never	1	Sometimes	2	Sometimes	2
78	15.0418	1	12.8925	Hodgkin's Disease	2	Male	1	Black and White	3	1	0	0	0	1	1	0	0	0	1	10	3	0	0	0	0	1	0	0	0	A lot	2	Slowly	1	Rarely	1	Rarely	1	Rarely	1	Often	3	Never	1	Never	1	Sometimes	2	Never	1
79	21.2704	2	19.102	Ewing's Family of Tumors	5	Female	2	Unknown		1	0	0	0	0	0	1	0	1	1	10	3	0	0	0	1	0	0	0	0	A lot	2	Quickly	2	Sometimes	2	Sometimes	2	Sometimes	2	Often	3	Rarely	1	Never	1	Never	1	Sometimes	2
80	19.2005	2	16.909	Hodgkin's Disease	2	Male	1	White	1	1	0	0	0	1	0	0	0	0	1	9	3	0	0	0	0	1	0	0	0	A lot	2	Slowly	1	Rarely	1	Never	1	Often	3	Rarely	1	Never	1	Never	1	Sometimes	2	Often	3
81	16.8843	1	11.5647	Central Nervous System (CNS)	3	Male	1	White	1	0	0	0	0	0	0	0	0	0	0			0	0	0	0	0	0	0	0
82	17.9849	1	15.7454	Hodgkin's Disease	2	Female	2	White	1	1	0	0	0	1	1	1	0	0	1	5	1	0	0	0	1	0	0	0	0	A little	1	Quickly	2	Sometimes	2	Rarely	1	Sometimes	2	Often	3	Never	1	Never	1	Rarely	1	Rarely	1
83	20.3587	2	18.2505	Hodgkin's Disease	2	Male	1	Other	4	1	0	0	0	1	1	0	0	0	1	6	2	0	0	0	0	0	1	0	0	A little	1	Quickly	2	Sometimes	2	Never	1	Often	3	Rarely	1	Never	1	Never	1	Often	3	Often	3
84	19.5921	2	17.0869	Hodgkin's Disease	2	Male	1	White	1	1	0	0	1	0	0	1	0	0	1	10	3	0	0	1	0	0	0	0	0	A lot	2	Slowly	1	Rarely	1	Sometimes	2	Rarely	1	Rarely	1	Never	1	Rarely	1	Never	1	Rarely	1
85	18.319	1	16.7064	Carcinoma	8	Male	1	Black	2	1	0	0	0	1	1	0	0	0	1	7	2	0	0	0	0	0	1	0	0	It didn't change my life much	1	Quickly	2	Sometimes	2	Never	1	Often	3	Never	1	Never	1	Never	1	Never	1	Never	1
86	21.0103	2	19.0308	Ewing's Family of Tumors	5	Female	2	White	1	1	0	1	0	1	1	0	1	1	1	10	3	0	0	0	0	1	0	0	0	A lot	2	Quickly	2	Sometimes	2	Rarely	1	Rarely	1	Sometimes	2	Never	1	Often	3	Rarely	1	Often	3
87	15.0856	1	13.191	ALL	1	Male	1	White	1	1	0	0	0	1	1	0	0	0	1	10	3	0	0	0	0	1	0	0	0	A little	1	Quickly	2	Sometimes	2	Never	1	Always	3	Rarely	1	Never	1	Never	1	Always	3	Always	3
88	13.8042	1	11.8576	ALL	1	Female	2	White	1	1	0	0	0	0	1	0	0	1	1	10	3	1	0	0	0	0	0	0	1	It didn't change my life much	1	Slowly	1	Sometimes	2	Never	1	Rarely	1	Never	1	Never	1	Never	1	Never	1	Rarely	1
89	17.3114	1	15.5044	Hodgkin's Disease	2	Female	2	White	1	1	0	0	0	0	1	1	0	0	1	7	2	0	0	0	1	0	0	0	0	A little	1	Slowly	1	Sometimes	2	Never	1	Rarely	1	Sometimes	2	Never	1	Never	1	Rarely	1	Rarely	1
90	13.681	1	12.2683	Ewing's Family of Tumors	5	Male	1	White	1	1	1	0	0	0	0	0	0	1	1	8	2	1	0	0	0	0	0	0	1	It didn't change my life much	1	Quickly	2	Often	3	Never	1	Always	3	Often	3	Never	1	Never	1	Always	3	Sometimes	2
91	17.7221	1	16.3176	Rhabdomyosarcoma	6	Male	1	White	1	1	0	0	0	1	0	0	0	0	1	7	2	0	0	0	0	1	0	0	0	It didn't change my life much	1	Quickly	2	Never	1	Never	1	Rarely	1	Never	1	Never	1	Never	1	Never	1	Never	1
92	13.8453	1	12.3203	ALL	1	Female	2	White	1	1	0	0	0	0	1	1	0	0	1	10	3	0	0	0	1	0	0	0	0	Enormously	2	I never got over it	1	Often	3	Often	3	Sometimes	2	Always	3	Always	3	Always	3	Sometimes	2	Always	3
93	13.4949	1	11.3457	ALL	1	Male	1	White	1	1	0	1	0	1	1	1	1	0	1	10	3	0	0	0	0	0	1	0	0	A lot	2	Slowly	1	Sometimes	2	Never	1	Sometimes	2	Never	1	Never	1	Never	1	Sometimes	2	N/A
94	19.0198	2	17.2621	Hodgkin's Disease	2	Female	2	White	1	0	0	0	0	0	0	0	0	0	0			0	0	0	0	0	0	0	0
95	17.6044	1	15.5181	Hodgkin's Disease	2	Female	2	White	1	1	0	0	0	1	1	0	0	1	1	5	1	0	0	0	0	1	0	0	0	A lot	2	Slowly	1	Sometimes	2	Never	1	Sometimes	2	Never	1	Never	1	Never	1	Never	1	Sometimes	2
96	19.3128	2	17.4867	Hodgkin's Disease	2	Male	1	White	1	1	0	0	0	1	0	0	0	0	1	8	2	0	0	0	0	1	0	0	0	A little	1	Slowly	1	Rarely	1	Rarely	1	Sometimes	2	Sometimes	2	Never	1	Never	1	Sometimes	2	N/A
97	15.9918	1	13.8398	Blood Disorder	9	Male	1	White	1	1	0	0	0	1	0	1	0	0	1	7	2	0	0	0	1	0	0	0	0	A little	1	Slowly	1	Rarely	1	Never	1	Never	1	Sometimes	2	Never	1	Never	1	Never	1	Never	1
98	15.6112	1	13.0267	ALL	1	Male	1	White	1	1	1	0	0	0	0	0	0	1	1	5	1	1	0	0	0	0	0	0	1
99	20.3121	2	18.7187	NHL	2	Male	1	White	1	1	0	0	0	1	1	0	0	0	1	7	2	0	0	0	0	1	0	0	0	A little	1	Slowly	1	Never	1	Never	1	Never	1	Never	1	Never	1	Never	1	Never	1	Never	1
100	16.7858	1	15.1869	NHL	2	Female	2	White	1	1	0	0	0	0	1	0	0	1	1	5	1	1	0	0	0	0	0	0	1	It didn't change my life much	1	Quickly	2	Sometimes	2	Never	1	Rarely	1	Never	1	Never	1	Never	1	Rarely	1	Sometimes	2
101	15.7728	1	14.3819	AML	1	Male	1	White	1	0	0	0	0	0	0	0	0	0	0			0	0	0	0	0	0	0	0
102	16.5886	1	14.2834	CML	1	Male	1	White	1	0	0	0	0	0	0	0	0	0	0			0	0	0	0	0	0	0	0
103	14.5188	1	13.0075	Central Nervous System (CNS)	3	Male	1	White	1	1	0	0	0	1	0	0	0	0	1	7	2	0	0	0	0	1	0	0	0	It didn't change my life much	1	Slowly	1	Rarely	1	Rarely	1	Rarely	1	Never	1	Never	1	Never	1	N/A		Never	1
104	15.5565	1	14.0808	Nasopharyngeal Carcinoma	8	Male	1	Black	2	1	0	0	0	1	0	0	0	0	1	10	3	0	0	0	0	1	0	0	0	It didn't change my life much	1	Slowly	1	Rarely	1	Never	1	Rarely	1	Rarely	1	Rarely	1	Never	1	Rarely	1	Rarely	1
105	14.7488	1	13.6372	Central Nervous System (CNS)	3	Male	1	White	1	1	0	0	0	1	0	0	0	0	1	2	1	0	0	0	0	1	0	0	0	A little	1	Quickly	2	Never	1	Rarely	1	Never	1	Never	1	Never	1	Never	1	N/A		N/A
106	15.0527	1	13.6016	NHL	2	Female	2	White	1	1	0	0	0	1	1	0	0	0	1	6	2	0	0	0	0	1	1	0	0	It didn't change my life much	1	Quickly	2	Sometimes	2	Never	1	Sometimes	2	Sometimes	2	Never	1	Never	1	Sometimes	2	Sometimes	2
107	19.4716	2	18.0671	Nasopharyngeal Carcinoma	8	Male	1	White	1	1	0	0	0	1	0	0	0	0	1	2	1	0	0	0	0	1	0	0	0	A little	1	Right alway	2	Rarely	1	Never	1	Rarely	1	Never	1	Never	1	Never	1	Never	1	Never	1
108	19.9726	2	18.7488	AML	1	Male	1	White	1	1	0	0	1	1	0	1	0	0	1	9	3	0	0	1	0	0	0	0	0	A lot	2	Slowly	1	Sometimes	2	Never	1	Sometimes	2	Sometimes	2	Never	1	Never	1	Sometimes	2	N/A
109	18.0862	1	16.7502	Osteosarcoma	5	Male	1	White	1	1	0	0	0	1	0	0	0	0	1	4	1	0	0	0	0	1	0	0	0	A little	1	Slowly	1	Sometimes	2	Never	1	Sometimes	2	Never	1	Never	1	Rarely	1	Sometimes	2	Rarely	1
110	19.3402	2	18.2122	Osteosarcoma	5	Male	1	Other	4	1	0	0	0	1	0	0	0	0	1	6	2	0	0	0	0	1	0	0	0	It didn't change my life much	1	Quickly	2	Rarely	1	Never	1	Rarely	1	Never	1	Never	1	Never	1	Never	1	Never	1
111	14.5544	1	13.2183	ALL	1	Female	2	Black	2	1	0	0	0	1	0	0	0	1	1	1	1	0	0	0	0	1	0	0	1	It didn't change my life much	1	Right alway	2	Never	1	Never	1	Never	1	Never	1	Never	1	Never	1	Never	1	Never	1
112	17.3032	1	16.052	Germ Cell Tumor	7	Female	2	White	1	0	0	0	0	0	0	0	0	0	0			0	0	0	0	0	0	0	0
113	17.6646	1	15.9233	Central Nervous System (CNS)	3	Female	2	White	1	1	0	0	0	1	1	0	0	0	1	9	3	0	0	0	0	1	1	0	0	A little	1	I never got over it	1	Always	3	Never	1	Often	3	Rarely	1	Never	1	Rarely	1	Often	3	Sometimes	2
114	14.0616	1	12.7639	Osteosarcoma	5	Female	2	Black	2	1	0	0	0	0	1	1	0	0	1	10	3	0	0	0	1	0	0	0	0	Enormously	2	I never got over it	1	Always	3	Never	1	Rarely	1	Never	1	Never	1	Never	1	Rarely	1	Never	1
115	14.4312	1	12.9747	Nasopharyngeal Carcinoma	8	Male	1	Black	2	0	0	0	0	0	0	0	0	0	0			0	0	0	0	0	0	0	0
116	20.4517	2	19.4716	Central Nervous System (CNS)	3	Male	1	White	1	1	1	0	0	0	0	0	0	1	1	5	1	1	0	0	0	0	0	0	1	A little	1	Quickly	2	Rarely	1	Never	1	Rarely	1	Rarely	1	Never	1	Never	1	Never	1	Rarely	1
117	15.1978	1	13.9274	CML	1	Male	1	Black	2	0	0	0	0	0	0	0	0	0	0			0	0	0	0	0	0	0	0
118	15.8741	1	14.6831	ALL	1	Male	1	White	1	0	0	0	0	0	0	0	0	0	0			0	0	0	0	0	0	0	0
119	18.9843	1	17.8919	Hodgkin's Disease	2	Female	2	Black	2	0	0	0	0	0	0	0	0	0	0			0	0	0	0	0	0	0	0
120	18.1081	1	16.9281	Central Nervous System (CNS)	3	Male	1	White	1	1	0	0	0	1	0	0	0	1	1	10	3	0	0	0	0	1	0	0	0	A little	1	Slowly	1	Sometimes	2	Never	1	Never	1	Sometimes	2	Never	1	Never	1	Often	3	Rarely	1
121	21.9001	2	20.8542	Melanoma	8	Male	1	White	1	0	0	0	0	0	0	0	0	0	0			0	0	0	0	0	0	0	0
122	18.4942	1	15.896	Central Nervous System (CNS)	3	Male	1	White	1	1	0	0	0	1	0	0	0	1	0			0	0	0	0	0	0	0	0
123	16.3422	1	4.70363	ALL	1	Male	1	Asian and White	3	1	0	0	0	1	1	0	0	1	1	5	1	1	0	0	0	0	0	0	1	It didn't change my life much	1	Slowly	1	Rarely	1	Never	1	Rarely	1	Rarely	1	Never	1	Never	1	Rarely	1	Never	1
124	21.4839	2	20.6297	NHL	2	Female	2	White	1	1	0	0	0	1	1	1	0	0	1	7	2	0	0	0	0	0	1	0	0	A little	1	Slowly	1	Sometimes	2	Never	1	Sometimes	2	Rarely	1	Rarely	1	Never	1	Never	1	Never	1
125	18.0178	1	17.1143	Non-malignancy	6	Male	1	White	1	1	0	0	1	0	1	0	0	1	1	10	3	0	0	1	0	0	0	0	0	A lot	2	I never got over it	1	Sometimes	2	Never	1	Sometimes	2	Never	1	Never	1	Never	1	Sometimes	2	Never	1
126	16.449	1	15.77	Aplastic Anemia	9	Male	1	Black	2	1	0	0	0	1	0	1	0	1	0			0	0	0	0	0	0	0	0
127	18.2888	1	16.2628	ALL	1	Female	2	White	1	1	0	0	0	1	0	0	0	1	1	10	3	0	0	0	0	1	0	0	0	A lot	2	Slowly	1	Always	3	Never	1	Rarely	1	Often	3	Sometimes	2	Rarely	1	Rarely	1	Sometimes	2
128	14.976	1	13.8234	Other Malignancy	7	Female	2	Black	2	1	0	0	0	1	1	0	0	1	1	7	2	1	0	0	0	0	0	0	1	A little	1	Slowly	1	Sometimes	2	Never	1	Never	1	Never	1	Never	1	Never	1	Rarely	1	Rarely	1
129	17.6153	1	16.4928	Central Nervous System (CNS)	3	Male	1	White	1	1	0	1	0	1	0	0	0	1	1	10	3	0	1	0	0	0	0	0	0	A lot	2	Slowly	1	Often	3	Sometimes	2	Sometimes	2	Rarely	1	Sometimes	2	Sometimes	2	Often	3	Often	3
130	18.1437	1	17.3854	Germ Cell Tumor	7	Male	1	White	1	0	0	0	0	0	0	0	0	0	0			0	0	0	0	0	0	0	0
131	13.2676	1	12.2601	Central Nervous System (CNS)	3	Male	1	Black	2	1	0	0	0	1	0	0	0	1	1	9	3	0	0	0	0	1	0	0	0	A little	1	Right alway	2	Rarely	1	Never	1	Never	1	Never	1	Never	1	Never	1	Never	1	Never	1
132	20.2656	2	19.5866	Hodgkin's Disease	2	Female	2	Black	2	1	0	1	0	1	1	1	0	0	1	10	3	0	1	0	0	1	0	0	0	Enormously	2	I never got over it	1	Always	3	Sometimes	2	Never	1	Never	1	Rarely	1	Sometimes	2	Rarely	1	Rarely	1
133	16.46	1	15.4168	Hodgkin's Disease	2	Female	2	White	1	1	0	0	0	0	0	1	0	0	1	4	1	0	0	0	1	0	0	0	0	It didn't change my life much	1	Quickly	2	Sometimes	2	Rarely	1	Sometimes	2	Never	1	Never	1	Never	1	Never	1	Never	1
134	21.1034	2	20.4983	NHL	2	Female	2	Black	2	1	0	0	0	1	0	0	0	0	1	10	3	0	0	0	0	1	0	0	0	Enormously	2	Slowly	1	Rarely	1	Never	1	Rarely	1	Sometimes	2	Never	1	Never	1	Rarely	1	Sometimes	2
135	17.6153	1	15.8713	ALL	1	Female	2	Black	2	1	0	0	0	1	1	0	0	1	1	10	3	0	0	0	0	0	1	0	0	A lot	2	Slowly	1	Sometimes	2	Never	1	Often	3	Rarely	1	Never	1	Never	1	Sometimes	2	Often	3
136	17.5825	1	13.8316	Soft Tissue Sarcoma	6	Female	2	White	1	1	0	0	0	1	1	1	0	1	1	10	3	0	0	0	1	0	0	0	1	A lot	2	I never got over it	1	Sometimes	2	Never	1	Rarely	1	Never	1	Never	1	Never	1	Never	1	Rarely	1
137	20.2136	2	19.5866	Soft Tissue Sarcoma	6	Female	2	White	1	1	0	0	1	1	1	1	0	0	1	10	3	0	0	1	1	1	0	0	0	A lot	2	Slowly	1	Sometimes	2	Never	1	Rarely	1	Sometimes	2	Sometimes	2	Sometimes	2	Sometimes	2	Rarely	1
138	15.3402	1	12.846	AML	1	Male	1	White	1	1	0	0	0	0	0	1	0	0	1	7	2	0	0	0	1	0	0	0	0	A little	1	Quickly	2	Sometimes	2	Never	1	Sometimes	2	Rarely	1	Never	1	Never	1	Never	1	Sometimes	2
139	15.9097	1	15.3511	NHL	2	Male	1	White	1	1	0	1	0	1	0	1	1	0	1	10	3	0	1	0	0	1	0	0	0	A lot	2	Quickly	2	Rarely	1	Rarely	1	Sometimes	2	Rarely	1	Never	1	Sometimes	2	Sometimes	2	Sometimes	2
140	18.9103	1	18.1465	NHL	2	Male	1	Black	2	1	0	0	0	0	1	0	0	0	1	10	3	0	0	0	0	0	1	0	0	A lot	2	Slowly	1	Sometimes	2	Sometimes	2	Never	1	Always	3	Sometimes	2	Never	1	Never	1	Never	1
141	17.963	1	16.0684	Ewing's Family of Tumors	5	Male	1	White	1	1	0	0	0	1	0	1	1	0	1	10	3	0	0	0	1	0	0	0	0	A lot	2	Quickly	2	Sometimes	2	Sometimes	2	Sometimes	2	Never	1	Never	1	Never	1	Sometimes	2	Never	1
142	19.6523	2	18.7652	Hodgkin's Disease	2	Male	1	White	1	1	0	0	0	0	1	1	0	1	1	10	3	0	0	0	0	0	1	0	0	A lot	2	Slowly	1	Sometimes	2	Sometimes	2	Sometimes	2	Rarely	1	Never	1	Never	1	Rarely	1	Never	1
143	15.5647	1	14.2423	Osteosarcoma	5	Female	2	Black	2	1	0	0	0	0	0	1	0	1	1	8	2	0	0	0	1	0	0	0	0	A lot	2	Slowly	1	Sometimes	2	Rarely	1	Often	3	Sometimes	2	Sometimes	2	Rarely	1	Rarely	1	Rarely	1
144	16.5503	1	15.5592	Hodgkin's Disease	2	Female	2	White	1	0	0	0	0	0	0	0	0	0	0			0	0	0	0	0	0	0	0
145	18.9514	1	16.7775	NHL	2	Female	2	White	1	1	0	0	0	1	0	0	0	0	1	9	3	0	0	0	0	1	0	0	0	A little	1	Quickly	2	Rarely	1	Never	1	Rarely	1	Never	1	Never	1	Never	1	Never	1	Rarely	1
146	14.5435	1	13.3169	Carcinoma	8	Male	1	White	1	1	0	0	0	1	1	0	0	0	1	7	2	0	0	0	0	1	0	0	0	A little	1	Slowly	1	Rarely	1	Never	1	Often	3	Sometimes	2	Never	1	Never	1	Rarely	1	Sometimes	2
147	18.0808	1	16.9391	Central Nervous System (CNS)	3	Female	2	White	1	1	0	0	1	1	0	1	0	1	1	10	3	0	0	1	0	0	0	0	0	A lot	2	Slowly	1	Sometimes	2	Never	1	Often	3	Sometimes	2	Never	1	Never	1	Rarely	1	Sometimes	2
148	14.2149	1	12.4709	ALL	1	Male	1	White	1	1	0	0	0	1	0	0	0	1	1	7	2	1	0	0	0	0	0	0	1	It didn't change my life much	1	Quickly	2	Sometimes	2	Never	1	Sometimes	2	Never	1	Never	1	Never	1	Never	1	Never	1
149	20.9938	2	17.5031	Osteosarcoma	5	Male	1	White	1	1	0	0	0	1	0	1	0	1	1	8	2	0	0	0	1	0	0	0	0	A lot	2	Slowly	1	Sometimes	2	Sometimes	2	Sometimes	2	Rarely	1	Never	1	Never	1	N/A		Rarely	1
150	16.6516	1	16.1232	ALL	1	Male	1	White	1	0	0	0	0	0	0	0	0	0	0			0	0	0	0	0	0	0	0
151	19.822	2	19.1485	AML	1	Male	1	White	1	1	1	0	0	0	0	0	0	1	1	9	3	1	0	0	0	0	0	0	1	It didn't change my life much	1	Quickly	2	Rarely	1	Never	1	Sometimes	2	Rarely	1	Never	1	Never	1	Never	1	Never	1
152	15.6003	1	13.1663	Hodgkin's Disease	2	Female	2	Black	2	1	0	0	0	0	1	1	0	0	1	7	2	0	0	0	0	0	1	0	0	It didn't change my life much	1	Slowly	1	Never	1	Never	1	Rarely	1	Never	1	Never	1	Never	1	Rarely	1	Never	1
153	17.1992	1	15.4661	Central Nervous System (CNS)	3	Female	2	White	1	1	0	0	0	0	1	1	1	0	1	10	3	0	0	0	0	0	1	0	0	A lot	2	Slowly	1	Rarely	1	Rarely	1	Sometimes	2	Never	1	Never	1	Never	1	Sometimes	2	Sometimes	2
[truncated: 14 more columns]
