# Supplementary material for: The bereavement experience of adolescents and early young adults with cancer: Peer and parental loss due to death is associated with increased risk of adverse psychological outcomes
Source: PLoS One. 2017 Aug 23;12(8):e0181024. doi: 10.1371/journal.pone.0181024 (PMC5568383; doi:10.1371/journal.pone.0181024)
Supplement: S2 Dataset — (XLSX) [file pone.0181024.s004.xlsx]

## Sheet: Data Dictionary
VARIABLE NAME	VARIABLE LABEL	VARIABLE TYPE	VARIABLE FORMAT
ID	Study ID	Numeric
Age_At_Enrollment	Age at Enrollment (years)	Numeric
Age_at_Enrollmentcat	Age at enrollment (years) (categorized)	Numeric	1=13-18; 2=19-21
Age_At_Diagnosis	Age at diagnosis (years)	Numeric
Diagnosis_Group	Cancer diagnosis group	Character
Diagnosis_Groupcat	Cancer diagnosis categorized by ICCC-3	Numeric	1=Leukemias, myeloproliferative diseases, and myelodysplastic diseases; 2=Lymphomas and reticuloendothelial neoplasms; 3=CNS and miscellaneous intracranial and intraspinal neoplasms; 4=Neuroblastoma and other peripheral nervous cell tumors; 5=Malignant bone tumors; 6=Soft tissue and other extraosseous sarcomas; 7=Germ cell tumors, trophoblastic tumors, and neoplasms of gonads; 8=Other malignant e…
Gender	Gender	Character
GenderCat	Gender (categorized)	Numeric	1=Male; 2=Female
Race	Race	Character
RaceCat	Race (categorized)	Numeric	1=White; 2=Black; 3=Multiple race; 4=Other; .=Unknown
Any_Loss	Any type of loss	Numeric	0=No; 1=Yes
Pet_Loss_Only	Pet loss only	Numeric	0=No; 1=Yes
Parent_Loss	Loss of a parent	Numeric	0=No; 1=Yes
Sibling_Loss	Loss of a sibling	Numeric	0=No; 1=Yes
Grandparent_Loss	Loss of a parent	Numeric	0=No; 1=Yes
SecondDegree_Loss	Loss of a 2nd-degree relative	Numeric	0=No; 1=Yes
Friend_Loss	Loss of a friend	Numeric	0=No; 1=Yes
Other_Loss	Loss of other loved one	Numeric	0=No; 1=Yes
Pet_Loss	Loss of a pet	Numeric	0=No; 1=Yes
Important_Loss	Any "most important loss"	Numeric	0=No; 1=Yes
How_Important_Loss	How important/significant to you was this loss	Numeric
How_Important_Losscat	How important/significant to you was this loss (categorized)	Numeric	1=1-5; 2=6-8; 3=9-10; .=Missing
Pet_MILoss_Only	Most important loss of a pet only	Numeric	0=No; 1=Yes
Parent_MILoss	Most important loss of a parent	Numeric	0=No; 1=Yes
Sibling_MILoss	Most important loss of a sibling	Numeric	0=No; 1=Yes
Friend_MILoss	Most important loss of a friend	Numeric	0=No; 1=Yes
Grandparent_MILoss	Most important loss of a grandparent	Numeric	0=No; 1=Yes
SecondDegree_MILoss	Most important loss of a 2nd-degree relative	Numeric	0=No; 1=Yes
Other_MILoss	Most important loss of other loved one	Numeric	0=No; 1=Yes
Pet_MILoss	Most important loss of a pet	Numeric	0=No; 1=Yes
Loss_Changed_Life	The loss(es) changed my life	Character
Loss_Changed_LifeCat	The loss(es) changed my life (categorized)	Numeric	1=A little/It didn't change my life much; 2=A lot/Enormously; .=Missing
Got_Over_Loss	I got over the loss(es)	Character
Got_Over_LossCat	I got over the loss(es) (categorized)	Numeric	1=Slowly/I never got over it; 2=Quickly/Right away; .=Missing
Talked_About_Loss	Since the death(s), I have talked about the loss(es)	Character
Talked_About_LossCat	Since the death(s), I have talked about the loss(es) (categorized)	Numeric	1=Rarely/Never; 2=Sometimes; 3=Often/Always; .=Missing
Professional_Help	I felt I needed more professional help	Character
Professional_HelpCat	I felt I needed more professional help (categorized)	Numeric	1=Rarely/Never; 2=Sometimes; 3=Often/Always; .=Missing
Parents	Since the death(s) I have talked about it with my parents	Character
ParentsCat	Since the death(s) I have talked about it with my parents (categorized)	Numeric	1=Rarely/Never; 2=Sometimes; 3=Often/Always; .=Missing
Friends	Since the death(s) I have talked about it with my friends	Character
FriendsCat	Since the death(s) I have talked about it with my friends (categorized)	Numeric	1=Rarely/Never; 2=Sometimes; 3=Often/Always; .=Missing
Doctor_Or_Nurse	Since the death(s) I have talked about it with my doctor or nurse	Character
Doctor_Or_NurseCat	Since the death(s) I have talked about it with my doctor or nurse (categorized)	Numeric	1=Rarely/Never; 2=Sometimes; 3=Often/Always; .=Missing
Bereavement_Counselor	Since the death(s) I have talked about it with a bereavement counselor/child life specialist/chaplain/social worker	Character
Bereavement_CounselorCat	Since the death(s) I have talked about it with a bereavement counselor/child life specialist/chaplain/social worker (categorized)	Numeric	1=Rarely/Never; 2=Sometimes; 3=Often/Always; .=Missing
Other_Adults	Since the death(s) I have talked about it with other adults in my family	Character
Other_AdultsCat	Since the death(s) I have talked about it with other adults in my family (categorized)	Numeric	1=Rarely/Never; 2=Sometimes; 3=Often/Always; .=NA/Missing
Brothers_Or_Sisters	Since the death(s) I have talked about it with my brother(s) or sister(s)	Character
Brothers_Or_SistersCat	Since the death(s) I have talked about it with my brother(s) or sister(s) (categorized)	Numeric	1=Rarely/Never; 2=Sometimes; 3=Often/Always; .=NA/Missing
School_Counselor	Since the death(s) I have talked about it with a school counselor	Character
School_CounselorCat	Since the death(s) I have talked about it with a school counselor (categorized)	Numeric	1=Rarely/Never; 2=Sometimes; 3=Often/Always; .=NA/Missing
Social_Networking_Site	Since the death(s) I have talked about it with on-line (social networking site, chat groups, on-line support groups)	Character
Social_Networking_SiteCat	Since the death(s) I have talked about it with on-line (social networking site, chat groups, on-line support groups) (categorized)	Numeric	1=Rarely/Never; 2=Sometimes; 3=Often/Always; .=NA/Missing
Psychologist_Therapist	Since the death(s) I have talked about it with child psychologist/therapist/psychiatrist	Character
Psychologist_TherapistCat	Since the death(s) I have talked about it with child psychologist/therapist/psychiatrist (categorized)	Numeric	1=Rarely/Never; 2=Sometimes; 3=Often/Always; .=Missing
None	Since the death(s) I have talked about it with no one (Indicated not applicable, never, or rarely to all questions)	Numeric	0=No; 1=Yes; .=Missing
Depression_Tscore	Depression T-score	Numeric
Depression_TscoreCat	Depression T-score (categorized)	Numeric	0=<60; 1=≥60
Anxiety_Tscore	Anxiety T-score	Numeric
Anxiety_TscoreCat	Anxiety T-score (categorized)	Numeric	0=<60; 1=≥60
Somatization_Tscore	Somatization T-score	Numeric
Somatization_TscoreCat	Somatization T-score (categorized)	Numeric	0=<60; 1=≥60
Basc2_Risk	Any BASC-2 T-score ≥60	Numeric	0=No; 1=Yes
